# Supplementary material for: AAV Vector Toolkit for the Delivery and Expression of the Artificial microRNA in the Murine Heart
Source: BioTech (Basel). 2026 Jul 17;15(3):55. doi: 10.3390/biotech15030055 (PMC13398323; doi:10.3390/biotech15030055)
Supplement: Supplementary file 1 [file biotech-15-00055-s001.zip]

Archive with 1 entries (1 files):
- biotech-4355838-supplementary.pdf
